# Supplementary material for: Self-Regulating Wind Speed Adaptive Mode Switching for Efficient Wind Energy Harvesting Towards Self-Powered Wireless Sensing
Source: Micromachines (Basel). 2026 Mar 19;17(3):373. doi: 10.3390/mi17030373 (PMC13029519; doi:10.3390/mi17030373)
Supplement: Supplementary file 1 [file micromachines-17-00373-s001.zip]

Archive with 2 entries (2 files):
- Supplementary material-edited.pdf
- Video S1.mp4
